# Supplementary material for: Multi-site Assessment of Methods for Cell Preservation Upstream of Single Cell RNA Sequencing
Source: bioRxiv. 2025 Oct 24:2025.10.24.684427. Preprint. [Version 1] doi: 10.1101/2025.10.24.684427 (PMC12633272; doi:10.1101/2025.10.24.684427)
Supplement: Supplement 1 [file media-1.xlsx]

## Sheet: Sheet1
SPECIFICITY	FLUOROCHROME	CLONE	CATALOG #	VENDOR
CD45RA	BUV395	5H9	740315	BD
CD16	BUV496	3G8	564653	BD
CD56	BUV737	NCAM16.2	564447	BD
CD8	BUV805	SK1	612889	BD
CD197 (CCR7)	BV421	G043H7	353208	BioLegend
CD123	Super Bright 436	6H6	62-1239-42	ThermoFisher
CD11c	eFluor 450	3.9	48-0116-42	ThermoFisher
IgD	BV480	IA6-2	566138	BD
CD3	BV510	SK7	344828	BioLegend
CD28	BV650	CD28.2	302946	BioLegend
CD14	Spark Blue 550	63D3	367148	BioLegend
CD45	PerCP	HI30	368506	BioLegend
TCRγδ	PerCP-eFluor 710	B1.1	46-9959-42	ThermoFisher
Siglec-8	PE	7C9	347104	BioLegend
CD4	cFluor YG584	SK3	R7-20041-100T	Cytek612889
CD25	PE-CF594	M-A251	562403	BD
HLA-DR	AF647	L243	307622	BioLegend
CD19	Spark NIR 685	HIB19	302270	BioLegend
CD127	R718	HIL-7R-M21	352753	BD
CD27	APC-H7	M-T271	560222	BD
CD38	APC-Fire810	HIT2	356643	BioLegend
